# Supplementary material for: Dining with wolves: Are the rewards worth the risks?
Source: PLoS One. 2025 Mar 24;20(3):e0319565. doi: 10.1371/journal.pone.0319565 (PMC11932469; doi:10.1371/journal.pone.0319565)
Supplement: S1 File — (XLSX) [file pone.0319565.s003.xlsx]

## Sheet: Richman et al. Data 
Dining With Wolves: Are the Rewards Worth the Risks?
Summer N. Richman1, Diana F. Tomback1*, Nels Grevstad2, Darlene Kobobel3
1 Department of Integrative Biology, University of Colorado Denver, Colorado, United States of America
2 Department of Mathematics and Statistics, Metropolitan State University of Denver, Denver, Colorado, United States of America
3 Colorado Wolf and Wildlife Center, Divide, Colorado, United States of America
*Corresponding author
E-mail: Diana.Tomback@ucdenver.edu (DFT)
enclosure	date	temp.high	temp.low	ravens.observed	ravens.rewarded	Rignores	Rchases	Rremoves	magpies.observed	magpies.rewarded	Mignores	Mchases	Mremoves	fish	shrimp	venison	turkey	elk	chicken	beef	food.amount	Rpresent	Mpresent
1	2021-10-29	18	8	0	0	0	0	0	1	0	1	0	1									0	1
2	2021-10-29	18	8	0	0	0	0	0	1	0	1	0	0									0	1
3	2021-10-29	18	8	0	0	0	0	0	3	2	2	1	0									0	1
4	2021-10-29	18	8	0	0	0	0	0	2	2	2	0	0									0	1
5	2021-10-29	18	8	4	0	4	0	0	1	1	1	0	0									1	1
6	2021-10-29	18	8	0	0	0	0	0	0	0	0	0	0									0	0
7	2021-10-29	18	8	9	2	9	0	0	2	2	2	0	0									1	1
8	2021-10-29	18	8	0	0	0	0	0	0	0	0	0	0									0	0
1	2021-11-05	19	9	0	0	0	0	0	0	0	0	0	0									0	0
2	2021-11-05	19	9	1	0	1	0	0	1	0	1	0	0									1	1
3	2021-11-05	19	9	0	0	0	0	0	0	0	0	0	0									0	0
4	2021-11-05	19	9	0	0	0	0	0	0	0	0	0	0									0	0
5	2021-11-05	19	9	5	4	5	0	0	2	1	2	0	0									1	1
6	2021-11-05	19	9	0	0	0	0	0	1	1	1	0	0									0	1
7	2021-11-05	19	9	0	0	0	0	0	0	0	0	0	0									0	0
8	2021-11-05	19	9	0	0	0	0	0	0	0	0	0	0									0	0
1	2021-11-12	11	-5	1	1	1	0	0	7	3	7	0	0									1	1
2	2021-11-12	11	-5	0	0	0	0	0	3	2	3	0	0									0	1
3	2021-11-12	11	-5	2	0	2	0	0	4	2	2	1	1									1	1
4	2021-11-12	11	-5	0	0	0	0	0	0	0	0	0	0									0	0
5	2021-11-12	11	-5	0	0	0	0	0	0	0	0	0	0									0	0
6	2021-11-12	11	-5	0	0	0	0	0	0	0	0	0	0									0	0
7	2021-11-12	11	-5	0	0	0	0	0	0	0	0	0	0									0	0
8	2021-11-12	11	-5	0	0	0	0	0	0	0	0	0	0									0	0
1	2021-11-19	18	-2	0	0	0	0	0	0	0	0	0	0									0	0
2	2021-11-19	18	-2	1	0	1	0	0	0	0	0	0	0									1	0
3	2021-11-19	18	-2	0	0	0	0	0	0	0	0	0	0									0	0
4	2021-11-19	18	-2	0	0	0	0	0	0	0	0	0	0									0	0
5	2021-11-19	18	-2	0	0	0	0	0	0	0	0	0	0									0	0
6	2021-11-19	18	-2	0	0	0	0	0	0	0	0	0	0									0	0
7	2021-11-19	18	-2	0	0	0	0	0	0	0	0	0	0									0	0
8	2021-11-19	18	-2	0	0	0	0	0	0	0	0	0	0									0	0
1	2021-12-03	14	2	0	0	0	0	0	0	0	0	0	0	0	1	0	0	1	1	1	3.86	0	0
2	2021-12-03	14	2	2	2	1	1	0	0	0	0	0	0	0	1	0	0	1	1	1	3.18	1	0
3	2021-12-03	14	2	0	0	0	0	0	0	0	0	0	0	0	1	0	0	1	1	1	3.18	0	0
4	2021-12-03	14	2	0	0	0	0	0	0	0	0	0	0	0	1	0	0	1	1	1	2.49	0	0
5	2021-12-03	14	2	0	0	0	0	0	0	0	0	0	0	0	1	0	0	1	1	1	1.81	0	0
6	2021-12-03	14	2	0	0	0	0	0	0	0	0	0	0	0	1	0	0	1	1	1	3.18	0	0
7	2021-12-03	14	2	0	0	0	0	0	0	0	0	0	0	0	1	0	0	1	1	1	4.54	0	0
8	2021-12-03	14	2	0	0	0	0	0	0	0	0	0	0	0	1	0	0	1	1	1	1.36	0	0
1	2022-01-28	6	-6	10	2	10	0	0	0	0	0	0	0	0	0	0	0	0	1	0	3.86	1	0
2	2022-01-28	6	-6	5	1	4	0	1	0	0	0	0	0	0	0	0	0	0	1	0	3.18	1	0
3	2022-01-28	6	-6	6	3	5	1	0	0	0	0	0	0	0	0	0	0	0	1	0	3.18	1	0
4	2022-01-28	6	-6	2	0	2	0	0	0	0	0	0	0	0	0	0	0	0	1	0	2.49	1	0
5	2022-01-28	6	-6	4	1	4	0	0	0	0	0	0	0	0	0	0	0	0	1	0	1.81	1	0
6	2022-01-28	6	-6	0	0	0	0	0	0	0	0	0	0	0	0	0	0	0	1	0	3.18	0	0
7	2022-01-28	6	-6	0	0	0	0	0	0	0	0	0	0	0	0	0	0	0	1	0	4.54	0	0
8	2022-01-28	6	-6	0	0	0	0	0	0	0	0	0	0	0	0	0	0	0	1	0	1.36	0	0
1	2022-02-18	7	-3	7	0	7	0	0	0	0	0	0	0	0	0	0	0	0	1	1	3.86	1	0
2	2022-02-18	7	-3	21	3	21	0	0	0	0	0	0	0	0	0	0	0	0	1	1	3.18	1	0
3	2022-02-18	7	-3	9	3	8	1	0	0	0	0	0	0	0	0	0	0	0	1	1	3.18	1	0
4	2022-02-18	7	-3	4	1	4	0	0	0	0	0	0	0	0	0	0	0	0	1	1	2.49	1	0
5	2022-02-18	7	-3	8	3	8	0	0	0	0	0	0	0	0	0	0	0	0	1	1	1.81	1	0
6	2022-02-18	7	-3	0	0	0	0	0	0	0	0	0	0	0	0	0	0	0	1	1	1.36	0	0
7	2022-02-18	7	-3	22	6	22	0	0	0	0	0	0	0	0	0	0	0	0	1	1	1.81	1	0
8	2022-02-18	7	-3	0	0	0	0	0	0	0	0	0	0									0	0
1	2022-03-04	16	6	9	5	9	0	0	0	0	0	0	0	0	0	0	0	0	1	1	4.08	1	0
2	2022-03-04	16	6	3	1	3	0	0	0	0	0	0	0									1	0
3	2022-03-04	16	6	19	4	19	0	0	0	0	0	0	0	0	0	0	0	0	1	1	3.18	1	0
4	2022-03-04	16	6	7	2	7	0	0	0	0	0	0	0	0	0	0	0	0	1	1	2.95	1	0
5	2022-03-04	16	6	7	5	7	0	0	0	0	0	0	0	0	0	0	0	0	1	1	1.81	1	0
6	2022-03-04	16	6	7	4	7	0	0	0	0	0	0	0	0	0	0	0	0	1	1	3.4	1	0
7	2022-03-04	16	6	18	9	18	0	0	0	0	0	0	0	0	0	0	0	0	1	1	4.54	1	0
8	2022-03-04	16	6	1	1	1	0	0	0	0	0	0	0	0	0	0	0	0	1	1	3.18	1	0
1	2022-03-26	22	8	0	0	0	0	0	0	0	0	0	0	1	0	0	0	0	1	1	3.86	0	0
2	2022-03-26	22	8	0	0	0	0	0	0	0	0	0	0									0	0
3	2022-03-26	22	8	5	0	5	0	0	1	0	1	0	0	0	0	0	0	1	1	1	3.18	1	1
4	2022-03-26	22	8	4	0	4	0	0	0	0	0	0	0	0	0	0	0	1	0	1	2.49	1	0
5	2022-03-26	22	8	0	0	0	0	0	0	0	0	0	0	0	0	0	0	0	0	1	1.81	0	0
6	2022-03-26	22	8	4	2	4	0	0	0	0	0	0	0	0	0	0	0	1	1	1	3.18	1	0
7	2022-03-26	22	8	8	1	8	0	0	0	0	0	0	0	0	0	0	0	1	0	1	4.54	1	0
8	2022-03-26	22	8	0	0	0	0	0	0	0	0	0	0	0	0	0	0	0	1	0	3.18	0	0
1	2022-04-01	11	4	7	7	7	0	0	0	0	0	0	0	0	0	0	1	1	1	1	3.4	1	0
2	2022-04-01	11	4	4	0	4	0	0	0	0	0	0	0									1	0
3	2022-04-01	11	4	2	1	2	0	0	0	0	0	0	0	0	0	0	0	1	1	0	2.72	1	0
4	2022-04-01	11	4	2	0	2	0	0	0	0	0	0	0	0	0	0	0	1	1	0	2.27	1	0
5	2022-04-01	11	4	10	5	10	0	0	1	0	1	0	0	0	0	0	0	1	1	0	1.81	1	1
6	2022-04-01	11	4	3	0	3	0	0	0	0	0	0	0	0	0	0	0	1	1	0	2.72	1	0
7	2022-04-01	11	4	4	1	4	0	0	0	0	0	0	0	0	0	0	0	1	1	0	4.08	1	0
8	2022-04-01	11	4	0	0	0	0	0	0	0	0	0	0	0	0	0	0	1	1	0	2.49	0	0
1	2022-04-08	16	-1	0	0	0	0	0	0	0	0	0	0	0	0	0	0	1	0	1	3.86	0	0
2	2022-04-08	16	-1	0	0	0	0	0	0	0	0	0	0									0	0
3	2022-04-08	16	-1	4	0	4	0	0	0	0	0	0	0	0	0	0	0	1	0	1	2.72	1	0
4	2022-04-08	16	-1	0	0	0	0	0	0	0	0	0	0	0	0	0	0	1	0	1	2.27	0	0
5	2022-04-08	16	-1	0	0	0	0	0	0	0	0	0	0	0	0	0	0	1	0	1	1.81	0	0
6	2022-04-08	16	-1	6	1	6	0	0	0	0	0	0	0	0	0	0	0	1	0	1	2.72	1	0
7	2022-04-08	16	-1	12	7	12	0	0	0	0	0	0	0	0	0	0	0	1	0	1	4.08	1	0
8	2022-04-08	16	-1	0	0	0	0	0	0	0	0	0	0	0	0	0	0	1	0	1	2.95	0	0
1	2022-04-15	18	1	3	1	2	1	0	0	0	0	0	0	0	0	0	0	0	0	1	3.63	1	0
2	2022-04-15	18	1	8	3	7	1	0	0	0	0	0	0									1	0
3	2022-04-15	18	1	3	0	3	0	0	0	0	0	0	0	0	0	0	0	0	0	1	2.27	1	0
4	2022-04-15	18	1	3	0	3	0	0	0	0	0	0	0	0	0	0	0	0	0	1	1.81	1	0
5	2022-04-15	18	1	0	0	0	0	0	0	0	0	0	0	0	0	0	0	0	0	1	1.36	0	0
6	2022-04-15	18	1	1	1	1	0	0	1	0	1	0	0	0	0	0	0	0	0	1	2.27	1	1
7	2022-04-15	18	1	12	6	12	0	0	1	0	1	0	0	0	0	0	0	0	0	1	3.18	1	1
8	2022-04-15	18	1	0	0	0	0	0	0	0	0	0	0	0	0	0	0	0	0	1	1.81	0	0
1	2022-04-22	25	6	3	3	3	0	0	0	0	0	0	0	0	0	0	0	0	0	1	3.86	1	0
2	2022-04-22	25	6	0	0	0	0	0	2	0	2	0	0									0	1
3	2022-04-22	25	6	4	0	4	0	0	0	0	0	0	0	0	0	0	1	0	1	1	3.18	1	0
4	2022-04-22	25	6	0	0	0	0	0	0	0	0	0	0	0	0	0	1	0	1	1	2.49	0	0
5	2022-04-22	25	6	2	1	2	0	0	0	0	0	0	0	0	0	0	0	0	0	1	1.81	1	0
6	2022-04-22	25	6	19	15	19	0	0	2	1	2	0	0	0	0	0	1	0	0	1	3.18	1	1
7	2022-04-22	25	6	0	0	0	0	0	0	0	0	0	0	0	0	0	0	0	0	1	4.54	0	0
8	2022-04-22	25	6	0	0	0	0	0	0	0	0	0	0	0	0	0	0	0	1	1	3.18	0	0
1	2022-05-28	27	18	1	1	1	0	0	0	0	0	0	0	0	0	0	0	0	1	0	2.95	1	0
2	2022-05-28	27	18	3	0	3	0	0	0	0	0	0	0									1	0
3	2022-05-28	27	18	1	0	1	0	0	0	0	0	0	0	0	0	0	0	0	1	0	2.04	1	0
4	2022-05-28	27	18	1	0	1	0	0	1	0	1	0	0	0	0	0	0	0	1	0	1.81	1	1
5	2022-05-28	27	18	8	0	8	0	0	2	0	2	0	0	0	0	0	0	0	1	0	1.36	1	1
6	2022-05-28	27	18	2	0	2	0	0	1	0	1	0	0	0	0	0	0	0	1	0	2.04	1	1
7	2022-05-28	27	18	6	1	6	0	0	2	2	2	0	0	0	0	0	0	0	1	0	2.27	1	1
8	2022-05-28	27	18	3	3	3	0	0	0	0	0	0	0	0	0	0	0	0	1	0	1.81	1	0
1	2022-06-04	28	7	2	1	2	0	0	0	0	0	0	0	0	0	0	0	0	1	1	2.95	1	0
2	2022-06-04	28	7	1	1	1	0	0	0	0	0	0	0									1	0
3	2022-06-04	28	7	0	0	0	0	0	0	0	0	0	0	0	0	0	0	0	1	1	2.04	0	0
4	2022-06-04	28	7	0	0	0	0	0	0	0	0	0	0	0	0	0	0	0	1	1	1.81	0	0
5	2022-06-04	28	7	0	0	0	0	0	0	0	0	0	0	0	0	0	0	0	1	1	1.36	0	0
6	2022-06-04	28	7	2	0	2	0	0	0	0	0	0	0	0	0	0	0	0	1	1	2.04	1	0
7	2022-06-04	28	7	3	0	3	0	0	0	0	0	0	0	0	0	0	0	0	1	1	1.36	1	0
8	2022-06-04	28	7	0	0	0	0	0	0	0	0	0	0	0	0	0	0	0	1	1	1.81	0	0
1	2022-07-09	36	15	1	0	1	0	0	0	0	0	0	0	0	0	1	1	0	1	0	2.27	1	0
2	2022-07-09	36	15	3	0	3	0	0	0	0	0	0	0									1	0
3	2022-07-09	36	15	0	0	0	0	0	0	0	0	0	0	0	0	1	1	0	1	0	2.27	0	0
4	2022-07-09	36	15	0	0	0	0	0	0	0	0	0	0	0	0	1	1	0	1	0	1.81	0	0
5	2022-07-09	36	15	1	0	1	0	0	0	0	0	0	0	0	0	1	1	0	1	0	1.59	1	0
6	2022-07-09	36	15	0	0	0	0	0	0	0	0	0	0	0	0	1	1	0	1	0	2.27	0	0
7	2022-07-09	36	15	0	0	0	0	0	0	0	0	0	0	0	0	1	1	0	1	0	1.36	0	0
8	2022-07-09	36	15	0	0	0	0	0	0	0	0	0	0	0	0	1	1	0	1	0	1.81	0	0
1	2022-09-17	28	11	2	1	1	1	0	0	0	0	0	0	0	0	0	0	0	0	1	3.63	1	0
2	2022-09-17	28	11
3	2022-09-17	28	11	0	0	0	0	0	2	0	2	0	0	0	0	0	0	0	0	1	2.72	0	1
4	2022-09-17	28	11	9	2	9	0	0	3	0	3	0	0	0	0	0	0	0	0	1	2.49	1	1
5	2022-09-17	28	11	1	0	1	0	0	0	0	0	0	0	0	0	0	0	0	0	1	1.81	1	0
6	2022-09-17	28	11	2	1	2	0	0	0	0	0	0	0	0	0	0	0	0	0	1	3.18	1	0
7	2022-09-17	28	11	1	0	1	0	0	0	0	0	0	0	0	0	0	0	0	0	1	4.08	1	0
8	2022-09-17	28	11	0	0	0	0	0	0	0	0	0	0	0	0	0	0	0	0	1	3.18	0	0
1	2022-09-24	26	13	0	0	0	0	0	0	0	0	0	0	0	0	0	0		0	0	3.63	0	0
2	2022-09-24	26	13
3	2022-09-24	26	13	0	0	0	0	0	0	0	0	0	0	0	0	0	1	0	0	0	2.72	0	0
4	2022-09-24	26	13	0	0	0	0	0	0	0	0	0	0	0	0	0	1	0	0	0	2.49	0	0
5	2022-09-24	26	13	6	3	6	0	0	3	3	3	0	0	0	0	1	1	0	0	0	1.81	1	1
6	2022-09-24	26	13	3	1	3	0	0	0	0	0	0	0	0	0	0	1	0	1	0	3.18	1	0
7	2022-09-24	26	13	2	2	2	0	0	2	2	2	0	0	0	0	0	1	0	0	0	4.08	1	1
8	2022-09-24	26	13	1	1	1	0	0	0	0	0	0	0	0	0	0	1	0	0	1	3.18	1	0
1	2022-10-21	21	12	1	0	1	0	0	2	1	2	0	0	0	0	0	0	0	1	1	3.63	1	1
2	2022-10-21	21	12
3	2022-10-21	21	12	10	1	10	0	0	3	0	3	0	0	0	0	0	0	0	1	0	2.72	1	1
4	2022-10-21	21	12	3	0	3	0	0	0	0	0	0	0	0	0	0	0	0	1	0	2.49	1	0
5	2022-10-21	21	12	10	3	10	0	0	4	2	4	0	0	0	0	0	0	0	1	1	1.81	1	1
6	2022-10-21	21	12	3	0	3	0	0	1	0	1	0	0	0	0	0	0	1	1	0	3.4	1	1
7	2022-10-21	21	12	1	0	1	0	0	0	0	0	0	0	0	0	0	0	1	1	0	3.63	1	0
8	2022-10-21	21	12	1	0	1	0	0	0	0	0	0	0	0	0	0	0	1	1	0	2.95	1	0
1	2022-11-04	5	-4	3	3	3	0	0	0	0	0	0	0	0	0	0	0	0	1	1	3.63	1	0
2	2022-11-04	5	-4
3	2022-11-04	5	-4	6	0	6	0	0	0	0	0	0	0	0	0	0	0	0	1	0	3.18	1	0
4	2022-11-04	5	-4	0	0	0	0	0	0	0	0	0	0	0	0	0	0	0	1	0	2.72	0	0
5	2022-11-04	5	-4	5	2	5	0	0	0	0	0	0	0	0	0	0	0	0	1	1	1.81	1	0
6	2022-11-04	5	-4	5	0	5	0	0	1	0	1	0	0	0	0	0	0	0	1	0	3.29	1	1
7	2022-11-04	5	-4	5	0	5	0	0	2	1	2	0	0	0	0	0	0	1	0	0	4.08	1	1
8	2022-11-04	5	-4	5	2	5	0	0	0	0	0	0	0	0	0	0	0	0	1	0	2.95	1	0

## Sheet: Data Dictionary
Dining With Wolves: Are the Rewards Worth the Risks?
Summer N. Richman1, Diana F. Tomback1*, Nels Grevstad2, Darlene Kobobel3
1 Department of Integrative Biology, University of Colorado Denver, Colorado, United States of America
2 Department of Mathematics and Statistics, Metropolitan State University of Denver, Denver, Colorado, United States of America
3 Colorado Wolf and Wildlife Center, Divide, Colorado, United States of America
*Corresponding author
E-mail: Diana.Tomback@ucdenver.edu (DFT)
Variable	Variable name	Measurement unit	Description
Enclosure number	enclosure	Enclosure number	Refers to the wolf enclosure numbers 1 through 8
Date	date	Date	MM/DD/YYYY
Daily maximum temperature	temp.high	Degrees celsius	Daily maximum air temperature
Daily minimum temperature	temp.low	Degrees celsius	Daily minimum air temperature
Number of ravens observed	ravens.observed	Ravens	Count of ravens observed in a wolf enclosure
Number of ravens rewarded	ravens.rewarded	Ravens	Count of ravens that obtained a food reward in a wolf enclosure
Number of ravens ignored by a wolf	Rignores	Ravens	Count of ravens ignored by a wolf in an enclosure
Number of ravens chased by a wolf	Rchases	Ravens	Count of ravens chased by a wolf in an enclsoure
Number of ravens that missed food	Rremoves	Ravens	Count of ravens that missed a meat chunk because a wolf reacted to the bird by dragging the meat away
Number of magpies observed	magpies.observed	Magpies	Count of ravens ignored by a wolf in an enclsoure
Number of magpies rewarded	magpies.rewarded	Magpies	Count of magpies that obtained a food reward in a wolf enclosure
Number of magpies ignored by a wolf	Mignores	Magpies	Count of magpies ignored by a wolf in an enclosure
Number of magpies chased by a wolf	Mchases	Magpies	Count of magpies chased by a wolf in an enclosure
Number of magpies that missed food	Mremoves	Magpies	Count of magpies that missed a meat chunk because a wolf reacted to the bird by dragging the meat away
Food type: fish	fish	Binary	Indicator of whether the type of food was distributed in a wolf enclosure (1 = Yes, 0 = No)
Food type: shrimp	shrimp	Binary	Indicator of whether the type of food was distributed in a wolf enclosure (1 = Yes, 0 = No)
Food type: venison	venison	Binary	Indicator of whether the type of food was distributed in a wolf enclosure (1 = Yes, 0 = No)
Food type: turkey	turkey	Binary	Indicator of whether the type of food was distributed in a wolf enclosure (1 = Yes, 0 = No)
Food type: elk	elk	Binary	Indicator of whether the type of food was distributed in a wolf enclosure (1 = Yes, 0 = No)
Food type: chicken	chicken	Binary	Indicator of whether the type of food was distributed in a wolf enclosure (1 = Yes, 0 = No)
Food type: beef	beef	Binary	Indicator of whether the type of food was distributed in a wolf enclosure (1 = Yes, 0 = No)
Food amount	food.amount	Kilograms	Amount of a food type distributed to a wolf enclosure
Presence/absence of ravens in a wolf enclosure	Rpresent	Binary	Used for presence/absence to test for food type preference from the ravens (1 = present, 0 = absent).
Presence/absence of magpies in a wolf enclosure	Mpresent	Binary	Used for presence/absence to test for food type preference from the magpies (1 = present, 0 = absent).
